# Supplementary material for: Does Creatine Supplementation Enhance Performance in Active Females? A Systematic Review
Source: Nutrients. 2025 Jan 10;17(2):238. doi: 10.3390/nu17020238 (PMC11767391; doi:10.3390/nu17020238)
Supplement: Supplementary file 1 [file nutrients-17-00238-s001.zip]

Archive with 1 entries (1 files):
- nutrients-3397314-supplementary.pdf
